# Supplementary material for: Smaller meat portions contribute the most to reducing meat consumption in the United Kingdom
Source: Nat Food. 2024 Nov 1;5(12):982–7. doi: 10.1038/s43016-024-01070-2 (PMC11655353; doi:10.1038/s43016-024-01070-2)
Supplement: Supplementary file 3 — Supplementary Tables 1–5. [file 43016_2024_1070_MOESM3_ESM.xlsx]

## Sheet: SI Table 1
SI Table 1. Demographic characteristics in the National Diet and Nutrition Survey rolling programme, years 1-11 (2008/09 to 2018/19).
	2008/09		2009/10		2010/11		2011/12		2012/13		2013/14		2014/15		2015/16		2016/17		2017/18		2018/19
	N	Survey-weighted %	N	Survey-weighted %	N	Survey-weighted %	N	Survey-weighted %	N	Survey-weighted %	N	Survey-weighted %	N	Survey-weighted %	N	Survey-weighted %	N	Survey-weighted %	N	Survey-weighted %	N	Survey-weighted %
Age group (years)
Children (<18)	809	20.39	819	20.28	734	20.52	863	18.89	540	17.9	662	22.24	613	19.47	622	20.43	576	19.77	562	20	508	20.45
Adults (≥18)	837	79.61	850	79.72	831	79.48	1085	81.11	657	82.1	687	77.76	740	80.53	748	79.57	677	80.23	649	80	586	79.55
Sex
Male	756	47.72	787	49.62	732	51.04	882	48.68	538	49.56	604	48.35	652	52.1	620	46.5	590	52.61	546	48.61	500	47.57
Female	890	52.28	882	50.38	833	48.96	1066	51.32	659	50.44	745	51.65	701	47.9	750	53.5	663	47.39	665	51.39	594	52.43
Equivalised income tertiles
1st (lowest)	512	26.88	462	23.42	460	24.83	542	23.31	374	30.97	374	25.63	402	27	389	26.66	370	25.61	351	24.73	322	26.24
2nd (middle)	454	27.33	508	28.79	475	30.53	539	29.92	345	26.05	403	28.79	426	30.37	365	24.04	356	26.83	347	28.6	312	27.31
3rd (highest)	471	29.62	516	33.8	428	29.11	561	31.16	341	31.03	407	33.77	359	28.62	431	33.26	361	32.01	341	30.9	315	30.09
Missing	209	16.17	183	13.99	202	15.53	306	15.6	137	11.95	165	11.8	166	14	185	16.05	166	15.56	172	15.78	145	16.35
This table represents the analytical sample, n = 15,332.

## Sheet: SI Table 2
SI Table 2. Change in meat-eating behaviours by meat subtype in the National Diet and Nutrition Survey rolling programme, years 1-11 (2008/09 to 2018/19).
	2008/09	2009/10	2010/11	2011/12	2012/13	2013/14	2014/15	2015/16	2016/17	2017/18	2018/19	P for trend†
Total meat
Proportion of meat consumers (%)	96.43 (0.74)	95.42 (0.89)	95.16 (0.84)	94.93 (0.85)	96.45 (0.68)	95.2 (0.92)	95.36 (0.88)	95.15 (0.94)	92.9 (1.2)	93.6 (1)	93.4 (1.09)	<0.001
Meat-eating days	3.39 (0.03)	3.35 (0.03)	3.33 (0.03)	3.31 (0.03)	3.38 (0.03)	3.32 (0.03)	3.34 (0.04)	3.35 (0.04)	3.33 (0.04)	3.29 (0.04)	3.24 (0.04)	<0.001
Meat-eating occasions	1.49 (0.02)	1.47 (0.02)	1.45 (0.02)	1.49 (0.02)	1.48 (0.02)	1.46 (0.02)	1.48 (0.02)	1.49 (0.02)	1.47 (0.02)	1.45 (0.02)	1.46 (0.02)	0.02
Portion size (g)	85.76 (1.73)	81.96 (1.46)	85.81 (1.53)	79.97 (1.34)	78.91 (1.34)	81.25 (1.55)	82.26 (1.55)	79.3 (1.46)	80.93 (1.52)	77.27 (1.48)	76.12 (1.56)	<0.001
Per-capita consumption (g/day)	103.75 (2.33)	97.51 (3.45)	98.6 (2.38)	94.69 (2.26)	95.1 (2.3)	93.69 (2.41)	100.04 (2.81)	93.37 (2.47)	93.72 (2.96)	88.12 (2.48)	86.22 (2.65)	<0.001
Processed meat
Proportion of meat consumers (%)	81.05 (1.48)	79.9 (1.56)	75.04 (1.76)	79.51 (1.57)	79.54 (1.64)	79.11 (1.7)	77.66 (1.7)	74.52 (1.78)	72.71 (1.86)	75.33 (1.76)	74.62 (1.82)	<0.001
Meat-eating days	2.18 (0.04)	2.21 (0.05)	2.2 (0.04)	2.16 (0.04)	2.2 (0.05)	2.21 (0.04)	2.22 (0.05)	2.19 (0.05)	2.18 (0.05)	2.15 (0.05)	2.13 (0.05)	<0.001
Meat-eating occasions	1.19 (0.01)	1.19 (0.01)	1.22 (0.01)	1.18 (0.01)	1.2 (0.01)	1.21 (0.01)	1.22 (0.02)	1.19 (0.01)	1.2 (0.01)	1.19 (0.01)	1.2 (0.02)	<0.001
Portion size (g)	63.21 (2.08)	60.71 (1.78)	63.72 (1.88)	61.17 (1.74)	58.74 (1.86)	59.73 (1.78)	55.5 (1.54)	55.38 (1.75)	53.01 (1.61)	51.09 (1.42)	52.64 (1.57)	<0.001
Per-capita consumption (g/day)	33.75 (1.33)	32.52 (1.55)	32.44 (1.43)	30.78 (1.14)	30.41 (1.21)	32.47 (1.52)	30.16 (1.42)	26.51 (1.12)	25.58 (1.19)	25.74 (1.21)	26.91 (1.44)	<0.001
Red meat
Proportion of meat consumers (%)	80.31 (1.51)	76.35 (1.62)	73.83 (1.82)	76.94 (1.57)	78.57 (1.63)	75.67 (1.74)	73.6 (1.72)	73.38 (1.78)	72.3 (1.82)	70.73 (1.85)	68.47 (1.93)	<0.001
Meat-eating days	1.94 (0.04)	1.91 (0.04)	1.83 (0.04)	1.85 (0.04)	1.92 (0.05)	1.85 (0.04)	1.87 (0.04)	1.89 (0.04)	1.86 (0.04)	1.83 (0.04)	1.79 (0.04)	<0.001
Meat-eating occasions	1.11 (0.01)	1.1 (0.01)	1.08 (0.01)	1.1 (0.01)	1.1 (0.01)	1.1 (0.01)	1.11 (0.01)	1.11 (0.01)	1.11 (0.01)	1.08 (0.01)	1.07 (0.01)	<0.001
Portion size (g)	89.73 (3.08)	77.2 (2.28)	86.06 (2.45)	79.15 (2.71)	76.63 (2.14)	74.98 (2.56)	78.73 (2.61)	73.58 (2.19)	78.29 (2.91)	73.51 (2.51)	69.69 (2.6)	<0.001
Per-capita consumption (g/day)	37.41 (1.49)	31.46 (1.3)	31.82 (1.46)	30.78 (1.31)	32.06 (1.49)	28.64 (1.31)	30.22 (1.4)	28.1 (1.28)	29.6 (1.56)	25.8 (1.22)	23.57 (1.29)	<0.001
White meat
Proportion of meat consumers (%)	76.33 (1.6)	74.26 (1.74)	74.94 (1.67)	76.13 (1.61)	77.11 (1.75)	75.31 (1.75)	78.18 (1.61)	77.83 (1.71)	78.6 (1.65)	80.67 (1.59)	79.03 (1.65)	<0.001
Meat-eating days	1.86 (0.04)	1.88 (0.04)	1.95 (0.04)	1.94 (0.04)	1.91 (0.04)	1.9 (0.04)	2.03 (0.04)	2.1 (0.05)	1.99 (0.05)	2.01 (0.04)	1.98 (0.04)	<0.001
Meat-eating occasions	1.11 (0.01)	1.11 (0.01)	1.11 (0.01)	1.13 (0.01)	1.13 (0.01)	1.11 (0.01)	1.13 (0.01)	1.15 (0.01)	1.15 (0.01)	1.11 (0.01)	1.13 (0.01)	<0.001
Portion size (g)	84.65 (2.52)	83.04 (2.46)	86.85 (2.45)	83.04 (2.05)	81.27 (2.13)	82.16 (2.58)	88.58 (2.79)	83 (1.94)	84.43 (2)	80.14 (2.24)	79.74 (2.41)	0.18
Per-capita consumption (g/day)	32.59 (1.38)	33.53 (2.56)	34.35 (1.5)	33.13 (1.29)	32.63 (1.33)	32.59 (1.53)	39.66 (1.79)	38.76 (1.76)	38.54 (1.9)	36.57 (1.65)	35.74 (1.65)	0.001
Data are from the National Diet and Nutrition Survey (n = 15,332). †P for trend is calculated from Poisson (days) and linear (proportion of consumers, daily occasions, and portion size) regression models across all survey years: 1 (2008/09) – 11 (2018/19). All values are displayed mean (Standard Error). Meat-eating days ranged from 0 to 4 days. P<0.05 denotes statistical significance. Confidence …

## Sheet: SI Table 3
SI Table 3. Change in portion sizes of meat in the National Diet and Nutrition Survey rolling programme, years 1-11 (2008/09 to 2018/19), by standard mealtime (breakfast, lunch, dinner)
	2008/09	2009/10	2010/11	2011/12	2012/13	2013/14	2014/15	2015/16	2016/17	2017/18	2018/19	P for trend†
Breakfast (6:00-11:00AM)
Total meat	102.01 (6.06)	120.77 (10.78)	96.87 (5.38)	104.12 (5.8)	83.49 (5.61)	99.13 (6.81)	87.89 (5.09)	87.51 (5.25)	93.69 (9.23)	91.23 (6.76)	94.29 (6.55)	0.008
Processed meat	95.57 (5.79)	120.86 (10.9)	93.16 (5.58)	103.46 (6.23)	87.26 (6.26)	97.84 (7.07)	89.03 (5.42)	86.34 (4.73)	88.15 (10.05)	88.02 (5.21)	90.09 (6.1)	0.007
Red meat	54.24 (12.88)	50.47 (13.01)	57.04 (11.66)	28.88 (4.19)	29.21 (5.48)	43.69 (9.24)	20.27 (3.86)	28.16 (4.45)	53.16 (15.94)	34.12 (8.09)	41.71 (5.5)	0.12
White meat	90.05 (25.05)	43.34 (9.55)	67.72 (12.58)	55.65 (8.33)	43.39 (9.53)	62.82 (11.46)	42.91 (6.67)	57.07 (17.38)	61.49 (10.89)	62.69 (15.98)	64.94 (12.96)	0.75
Lunch (12:00-3:00PM)
Total meat	137.62 (4.68)	131.77 (5.29)	132.79 (4.64)	125.21 (3.86)	129.04 (4.24)	135.15 (5.54)	144.49 (5.31)	131.1 (4.31)	132.93 (5.5)	127.88 (4.8)	117.94 (4.29)	0.13
Processed meat	81.77 (3.86)	84.86 (3.14)	85.53 (3.49)	73.86 (2.93)	80.1 (3.34)	84.59 (4.38)	79.27 (4.51)	75.37 (3.14)	74.51 (3.48)	71.25 (3.32)	68.9 (2.94)	<0.001
Red meat	95.84 (5.87)	68.66 (4.21)	84.27 (6.38)	80.96 (5.49)	76.52 (4.77)	76.66 (5.31)	90.51 (5.73)	76.33 (4.57)	79.66 (6.11)	79.1 (5.18)	77.74 (5.85)	0.23
White meat	81.45 (4.47)	91.62 (7.87)	98.43 (6.12)	84.24 (4.41)	90.84 (4.96)	90.19 (6.27)	98.13 (5.48)	100.58 (4.91)	99.38 (7.91)	94.34 (6.05)	90.21 (4.96)	0.07
Dinner (4:00-11:00PM)
Total meat	284.89 (6.7)	274.78 (7.76)	279.72 (7.78)	265.14 (6.82)	259.47 (6.58)	253.91 (7.11)	272.15 (7.86)	256.03 (7.31)	264.12 (7.26)	246.78 (6.64)	241.52 (7.34)	<0.001
Processed meat	105.29 (5.04)	98.64 (4.68)	118.23 (5.89)	100.37 (4.17)	96.65 (4.49)	99.95 (5.07)	97.27 (4.72)	90.48 (4.36)	82.71 (3.98)	83.35 (4.79)	93.32 (5.38)	<0.001
Red meat	160.11 (5.72)	147.78 (5.56)	154.29 (6.05)	140.44 (5.39)	143.42 (5.96)	128.53 (5.41)	140.69 (6.12)	132.03 (5.89)	137.42 (6.55)	129.44 (5.48)	119.11 (5.54)	<0.001
White meat	146.25 (5.72)	153.96 (7.72)	149.09 (5.94)	149.55 (5.19)	136.03 (4.6)	146.74 (6.46)	166.69 (6.35)	162.19 (6.42)	155.85 (6.14)	148.12 (6.03)	148.28 (6.35)	0.30
Data are from the National Diet and Nutrition Survey (n = 15,332). †P for trend is calculated from linear regression models across all survey years: 1 (2008/09) – 11 (2018/19). P<0.05 denotes statistical significance. Confidence intervals were calculated using the profile likelihood method. All values are displayed mean (SE). Note: each meat type is analysed as a separate population (e.g., ‘proce…

## Sheet: SI Table 4a
SI Table 4a. Change in meat-eating behaviours in the National Diet and Nutrition Survey, years 1-11 (2008/09 to 2018/19), by sex (male, female)
	Men												Women
	2008/09	2009/10	2010/11	2011/12	2012/13	2013/14	2014/15	2015/16	2016/17	2017/18	2018/19	P for trend†	2008/09	2009/10	2010/11	2011/12	2012/13	2013/14	2014/15	2015/16	2016/17	2017/18	2018/19	P for trend†	P interaction
Total meat
Proportion of meat consumers (%)	98.3 (0.72)	97.32 (0.98)	95.65 (1.23)	96.53 (1.15)	96.92 (1.04)	96.92 (1.03)	95.63 (1.35)	97.49 (0.83)	92.85 (1.83)	96.56 (1.06)	93.83 (1.64)	<0.001	94.73 (1.24)	93.55 (1.45)	94.65 (1.14)	93.41 (1.26)	95.98 (0.82)	93.59 (1.42)	95.07 (1.08)	93.12 (1.59)	92.95 (1.5)	90.81 (1.62)	93 (1.43)	<0.001	0.51
Meat-eating days	3.4 (0.05)	3.38 (0.05)	3.45 (0.05)	3.43 (0.04)	3.53 (0.04)	3.45 (0.05)	3.46 (0.04)	3.5 (0.04)	3.46 (0.05)	3.36 (0.05)	3.34 (0.06)	0.08	3.38 (0.04)	3.31 (0.04)	3.2 (0.05)	3.19 (0.05)	3.22 (0.05)	3.19 (0.05)	3.22 (0.05)	3.22 (0.05)	3.18 (0.04)	3.23 (0.05)	3.15 (0.05)	<0.001	0.16
Meat-eating occasions	1.53 (0.03)	1.53 (0.03)	1.52 (0.03)	1.54 (0.02)	1.55 (0.03)	1.55 (0.03)	1.54 (0.03)	1.56 (0.03)	1.54 (0.02)	1.48 (0.03)	1.55 (0.03)	0.14	1.44 (0.02)	1.41 (0.02)	1.37 (0.02)	1.44 (0.02)	1.4 (0.02)	1.38 (0.02)	1.42 (0.02)	1.42 (0.02)	1.39 (0.02)	1.43 (0.02)	1.37 (0.02)	0.05	0.89
Portion size (g)	96.19 (2.94)	90.19 (2.17)	91.48 (2.29)	85.86 (2.02)	84.52 (2.15)	89.5 (2.45)	89.85 (2.37)	85.24 (2.22)	86.59 (2.24)	82.6 (2.32)	81.28 (2.09)	<0.001	75.88 (1.58)	73.52 (1.73)	79.84 (1.88)	74.19 (1.7)	73.34 (1.51)	73.25 (1.7)	73.96 (1.8)	73.9 (1.81)	74.66 (1.99)	71.9 (1.71)	71.4 (2.23)	0.02	0.02
Per-capita consumption (g/day)	120.8 (3.58)	116.38 (6.18)	113.77 (3.66)	109.96 (3.57)	111.78 (3.6)	113.43 (3.76)	117.24 (4.46)	112.61 (3.83)	108.01 (4.43)	100.98 (3.98)	102.65 (4.53)	0.001	88.19 (2.71)	78.91 (2.5)	82.79 (2.77)	80.2 (2.56)	78.7 (2.28)	75.22 (2.47)	81.33 (2.9)	76.64 (2.62)	77.84 (3.75)	75.94 (2.77)	71.31 (2.55)	<0.001	0.52
Processed meat
Proportion of meat consumers (%)	83.03 (2.12)	82.45 (2.18)	76.88 (2.52)	83.93 (2.19)	84.48 (2.19)	84.63 (2.27)	81.08 (2.28)	81.28 (2.36)	73.41 (2.79)	77.1 (2.59)	78.15 (2.54)	<0.001	79.25 (2.09)	77.39 (2.16)	73.12 (2.43)	75.31 (2.23)	74.7 (2.3)	73.94 (2.39)	73.95 (2.47)	68.64 (2.53)	71.92 (2.42)	73.65 (2.35)	71.42 (2.49)	<0.001	0.75
Meat-eating days	2.28 (0.06)	2.25 (0.07)	2.38 (0.07)	2.29 (0.06)	2.33 (0.07)	2.34 (0.06)	2.35 (0.07)	2.33 (0.07)	2.4 (0.07)	2.3 (0.07)	2.24 (0.07)	0.15	2.09 (0.05)	2.16 (0.06)	2 (0.05)	2.03 (0.05)	2.05 (0.06)	2.08 (0.05)	2.08 (0.06)	2.04 (0.06)	1.94 (0.05)	2 (0.06)	2.03 (0.06)	<0.001	0.13
Meat-eating occasions	1.21 (0.02)	1.23 (0.02)	1.28 (0.02)	1.22 (0.02)	1.23 (0.02)	1.26 (0.02)	1.26 (0.03)	1.2 (0.02)	1.24 (0.02)	1.2 (0.02)	1.26 (0.02)	0.05	1.18 (0.02)	1.16 (0.02)	1.16 (0.02)	1.14 (0.02)	1.16 (0.02)	1.15 (0.02)	1.17 (0.02)	1.17 (0.02)	1.15 (0.02)	1.17 (0.02)	1.15 (0.02)	0.003	0.64
Portion size (g)	74.34 (3.55)	67.29 (2.87)	68.64 (2.83)	68.03 (2.54)	64.35 (2.8)	68.07 (2.82)	60.19 (2.25)	62.84 (2.64)	57.04 (2.41)	54.43 (2.16)	58.34 (2.34)	<0.001	52.57 (1.91)	53.81 (1.94)	58.32 (2.33)	53.91 (2.29)	52.51 (2.28)	50.8 (1.94)	49.91 (1.94)	47.7 (2.11)	48.45 (2.03)	47.78 (1.77)	46.98 (1.92)	<0.001	0.02
Per-capita consumption (g/day)	41.86 (2.2)	39.34 (2.72)	39.6 (2.32)	38.85 (1.88)	37.62 (1.94)	43.21 (2.68)	37.18 (2.37)	34.75 (1.89)	31.56 (2.04)	30.64 (2.09)	34.42 (2.52)	<0.001	26.34 (1.39)	25.81 (1.37)	24.97 (1.5)	23.12 (1.15)	23.32 (1.3)	22.41 (1.22)	22.51 (1.28)	19.35 (1.11)	18.93 (0.95)	21.1 (1.16)	20.1 (1.36)	<0.001	0.37
Red meat
Proportion of meat consumers (%)	81.62 (2.24)	77.49 (2.39)	75.94 (2.59)	80.57 (2.19)	83.24 (2.15)	78.86 (2.62)	75.82 (2.42)	79.3 (2.34)	75.71 (2.6)	74.77 (2.58)	69.52 (2.84)	<0.001	79.12 (2)	75.23 (2.16)	71.64 (2.46)	73.49 (2.18)	73.97 (2.3)	72.68 (2.23)	71.2 (2.4)	68.23 (2.53)	68.5 (2.48)	66.9 (2.56)	67.52 (2.56)	<0.001	0.16
Meat-eating days	1.97 (0.06)	1.95 (0.05)	1.94 (0.06)	1.86 (0.05)	2.06 (0.07)	1.94 (0.07)	1.92 (0.06)	1.98 (0.07)	1.96 (0.06)	1.83 (0.06)	1.83 (0.06)	0.003	1.91 (0.05)	1.88 (0.05)	1.7 (0.05)	1.85 (0.06)	1.77 (0.06)	1.77 (0.05)	1.8 (0.05)	1.81 (0.05)	1.73 (0.05)	1.83 (0.06)	1.76 (0.05)	<0.001	0.19
Meat-eating occasions	1.13 (0.02)	1.13 (0.02)	1.09 (0.01)	1.1 (0.01)	1.12 (0.02)	1.11 (0.02)	1.13 (0.02)	1.12 (0.02)	1.11 (0.02)	1.09 (0.01)	1.09 (0.02)	0.003	1.09 (0.01)	1.06 (0.01)	1.06 (0.01)	1.1 (0.01)	1.07 (0.01)	1.08 (0.02)	1.1 (0.02)	1.1 (0.02)	1.1 (0.02)	1.07 (0.01)	1.05 (0.01)	<0.001	0.57
Portion size (g)	101.59 (5.5)	87.04 (3.53)	92.23 (3.54)	83.51 (4.49)	80.76 (3.31)	79.99 (3.99)	85.86 (4.16)	76.12 (3.28)	86.01 (4.07)	77.58 (3.89)	73.37 (4.12)	<0.001	78.57 (2.69)	67.22 (2.49)	79.24 (3.18)	74.61 (2.97)	72.06 (2.52)	69.89 (3.03)	70.48 (2.73)	71.01 (2.82)	68.8 (3.89)	69.2 (3.04)	66.24 (3.21)	0.003	0.03
Per-capita consumption (g/day)	43.63 (2.56)	37.67 (2.16)	37.48 (2.29)	33.94 (1.99)	39.03 (2.43)	33.58 (2.18)	35.09 (2.27)	33.12 (2.11)	35.6 (2.44)	29.39 (1.96)	26.09 (2.16)	<0.001	31.73 (1.52)	25.34 (1.35)	25.92 (1.64)	27.77 (1.69)	25.22 (1.49)	24.02 (1.44)	24.92 (1.48)	23.73 (1.45)	22.94 (1.67)	22.41 (1.46)	21.29 (1.45)	<0.001	0.12
White meat
Proportion of meat consumers (%)	76.85 (2.33)	78.61 (2.26)	73.82 (2.47)	77.43 (2.29)	75.5 (2.71)	76.62 (2.5)	78.96 (2.35)	80.79 (2.29)	79.8 (2.4)	83.1 (2.15)	79.8 (2.43)	<0.001	75.85 (2.19)	69.98 (2.51)	76.1 (2.23)	74.9 (2.24)	78.7 (2.08)	74.09 (2.36)	77.34 (2.17)	75.26 (2.46)	77.27 (2.22)	78.37 (2.24)	78.33 (2.23)	<0.001	0.30
Meat-eating days	1.82 (0.05)	1.91 (0.07)	2.02 (0.06)	1.98 (0.06)	1.96 (0.07)	1.91 (0.06)	2.08 (0.06)	2.14 (0.07)	1.99 (0.07)	2.04 (0.07)	2.07 (0.07)	<0.001	1.9 (0.05)	1.85 (0.05)	1.89 (0.06)	1.9 (0.05)	1.86 (0.05)	1.88 (0.05)	1.98 (0.06)	2.06 (0.06)	2 (0.06)	1.98 (0.06)	1.91 (0.05)	0.002	0.40
Meat-eating occasions	1.14 (0.02)	1.1 (0.02)	1.12 (0.02)	1.16 (0.02)	1.13 (0.02)	1.11 (0.02)	1.14 (0.02)	1.16 (0.02)	1.17 (0.02)	1.12 (0.02)	1.16 (0.02)	0.005	1.09 (0.01)	1.11 (0.02)	1.11 (0.01)	1.11 (0.01)	1.12 (0.02)	1.1 (0.02)	1.12 (0.02)	1.13 (0.02)	1.12 (0.01)	1.09 (0.01)	1.1 (0.01)	0.04	0.44
Portion size (g)	92.88 (4.25)	86.44 (3.92)	91.53 (3.99)	86.8 (2.91)	87.57 (3.16)	88.98 (4.48)	98.16 (4.55)	87.74 (2.85)	89.09 (3.01)	85.4 (3.55)	86.22 (3.57)	0.49	77.04 (2.54)	79.28 (2.82)	82.12 (2.75)	79.36 (2.8)	75.33 (2.78)	75.55 (2.43)	77.93 (2.76)	78.57 (2.59)	79.09 (2.57)	74.86 (2.58)	73.75 (3.18)	0.16	0.80
Per-capita consumption (g/day)	35.31 (2.21)	39.37 (4.85)	36.7 (2.19)	37.17 (2.01)	35.13 (2.09)	36.65 (2.66)	44.96 (2.85)	44.74 (3.04)	40.85 (2.56)	40.96 (2.56)	42.14 (2.85)	0.01	30.11 (1.63)	27.77 (1.52)	31.89 (2.05)	29.3 (1.55)	30.17 (1.58)	28.78 (1.49)	33.9 (2.03)	33.56 (1.81)	35.98 (2.84)	32.43 (2.02)	29.92 (1.67)	0.03	0.34
Data are from the National Diet and Nutrition Survey (n = 15,332). †P for trend is calculated from Poisson (days) and linear (proportion of consumers, daily occasions, and portion size) regression models across all survey years: 1 (2008/09) – 11 (2018/19). All values are displayed mean (Standard Error). Meat-eating days ranged from 0 to 4 days. P<0.05 denotes statistical significance. Confidence …

## Sheet: SI Table 4b
SI Table 4b. Change in meat-eating behaviours in the National Diet and Nutrition Survey, years 1-11 (2008/09 to 2018/19), by age group (≥18, adults; <18, children)
	Adults (≥18y)												Children (<18y)
	2008/09	2009/10	2010/11	2011/12	2012/13	2013/14	2014/15	2015/16	2016/17	2017/18	2018/19	P for trend†	2008/09	2009/10	2010/11	2011/12	2012/13	2013/14	2014/15	2015/16	2016/17	2017/18	2018/19	P for trend†	P interaction
Total meat
Proportion of meat consumers (%)	96.28 (0.88)	95.41 (1.06)	94.73 (1.03)	94.61 (1.01)	96.39 (0.78)	94.77 (1.09)	94.86 (1.06)	95.3 (1.09)	91.78 (1.46)	93.12 (1.18)	92.53 (1.32)	<0.001	97.04 (0.83)	95.43 (1.01)	96.82 (0.83)	96.31 (0.89)	96.71 (0.88)	96.69 (0.86)	97.46 (0.74)	94.56 (1.22)	97.44 (0.7)	95.56 (1.15)	96.78 (0.93)	<0.001	0.68
Meat-eating days	3.38 (0.04)	3.32 (0.04)	3.3 (0.04)	3.29 (0.04)	3.37 (0.04)	3.29 (0.04)	3.35 (0.04)	3.35 (0.04)	3.31 (0.04)	3.26 (0.05)	3.21 (0.05)	<0.001	3.43 (0.04)	3.43 (0.04)	3.44 (0.04)	3.41 (0.04)	3.39 (0.04)	3.4 (0.04)	3.33 (0.05)	3.38 (0.05)	3.4 (0.05)	3.41 (0.04)	3.37 (0.05)	0.17	0.07
Meat-eating occasions	1.48 (0.02)	1.46 (0.02)	1.43 (0.02)	1.48 (0.02)	1.47 (0.02)	1.45 (0.02)	1.48 (0.02)	1.47 (0.02)	1.45 (0.02)	1.44 (0.02)	1.44 (0.02)	0.01	1.51 (0.02)	1.51 (0.02)	1.49 (0.02)	1.51 (0.02)	1.52 (0.02)	1.51 (0.02)	1.48 (0.02)	1.53 (0.03)	1.54 (0.02)	1.49 (0.02)	1.5 (0.02)	0.93	0.07
Portion size (g)	92.35 (2.07)	87.54 (1.78)	92.19 (1.82)	85.38 (1.57)	83.48 (1.56)	87.54 (1.9)	88.12 (1.85)	85.03 (1.75)	87.2 (1.82)	82.59 (1.77)	81.28 (1.87)	<0.001	60.22 (1.32)	60.03 (1.24)	61.66 (1.3)	57.16 (1.52)	58.01 (1.34)	59.7 (1.47)	58.67 (1.47)	56.83 (1.41)	56.99 (1.34)	56.54 (1.31)	56.93 (1.48)	0.002	0.08
Per-capita consumption (g/day)	110.55 (2.77)	102.92 (4.24)	103.93 (2.88)	99.64 (2.66)	99.52 (2.66)	99.12 (2.93)	106.08 (3.36)	99.29 (2.95)	98.66 (3.64)	92.6 (2.99)	89.66 (3.21)	<0.001	77.22 (2.3)	76.22 (2.49)	77.96 (2.22)	73.42 (2.43)	74.81 (2.46)	74.72 (2.24)	75.06 (2.81)	70.32 (2.52)	73.67 (2.23)	70.18 (2.22)	72.83 (2.74)	0.009	0.04
Processed meat
Proportion of meat consumers (%)	80.68 (1.79)	78.82 (1.87)	73.62 (2.09)	79.42 (1.84)	79.54 (1.88)	77.8 (2.05)	77.39 (1.99)	74.38 (2.09)	70.2 (2.22)	74.81 (2.08)	73.51 (2.15)	<0.001	82.5 (1.81)	84.17 (1.7)	80.53 (2)	79.89 (1.96)	79.58 (2.06)	83.69 (1.88)	78.8 (2.12)	75.07 (2.26)	82.86 (2.01)	77.43 (2.23)	78.95 (2.18)	<0.001	0.49
Meat-eating days	2.15 (0.05)	2.16 (0.06)	2.16 (0.05)	2.12 (0.05)	2.16 (0.05)	2.19 (0.05)	2.22 (0.05)	2.15 (0.06)	2.13 (0.06)	2.11 (0.05)	2.1 (0.06)	0.004	2.32 (0.05)	2.36 (0.05)	2.33 (0.06)	2.34 (0.05)	2.36 (0.06)	2.28 (0.05)	2.26 (0.06)	2.32 (0.06)	2.36 (0.06)	2.3 (0.06)	2.27 (0.06)	0.02	0.65
Meat-eating occasions	1.18 (0.02)	1.19 (0.02)	1.22 (0.02)	1.18 (0.01)	1.19 (0.02)	1.2 (0.02)	1.22 (0.02)	1.17 (0.02)	1.18 (0.02)	1.19 (0.02)	1.2 (0.02)	0.003	1.24 (0.02)	1.22 (0.02)	1.23 (0.02)	1.21 (0.02)	1.22 (0.02)	1.24 (0.02)	1.2 (0.02)	1.26 (0.02)	1.25 (0.02)	1.18 (0.02)	1.22 (0.02)	0.02	0.73
Portion size (g)	65.85 (2.54)	63.14 (2.19)	66.88 (2.31)	63.34 (2.08)	60.1 (2.2)	62.81 (2.17)	57.42 (1.85)	58.03 (2.13)	55.55 (2.02)	52.27 (1.7)	54.26 (1.89)	<0.001	53.13 (1.49)	51.8 (1.52)	52.52 (1.95)	51.91 (1.91)	52.5 (1.95)	49.72 (1.96)	47.72 (1.61)	45.17 (1.66)	44.28 (1.34)	46.52 (1.78)	46.79 (1.62)	<0.001	0.06
Per-capita consumption (g/day)	34.21 (1.58)	32.49 (1.86)	32.81 (1.71)	31.02 (1.34)	30.6 (1.42)	33.38 (1.86)	31.25 (1.72)	26.9 (1.34)	25.21 (1.42)	25.76 (1.42)	27.08 (1.74)	<0.001	31.96 (1.41)	32.67 (1.6)	30.98 (1.6)	29.74 (1.45)	29.53 (1.39)	29.26 (1.38)	25.63 (1.22)	25.01 (1.36)	27.05 (1.27)	25.63 (1.44)	26.28 (1.54)	<0.001	0.73
Red meat
Proportion of meat consumers (%)	82.25 (1.74)	78.53 (1.91)	74.61 (2.13)	78.81 (1.79)	80.12 (1.81)	77.35 (2.06)	74.66 (2.02)	74.2 (2.1)	72.04 (2.15)	70.36 (2.18)	67.95 (2.28)	<0.001	72.74 (2.01)	67.79 (2.23)	70.82 (2.24)	68.89 (2.26)	71.43 (2.33)	69.79 (2.24)	69.25 (2.37)	70.19 (2.35)	73.32 (2.22)	72.19 (2.29)	70.49 (2.44)	<0.001	0.67
Meat-eating days	1.99 (0.05)	1.96 (0.04)	1.85 (0.05)	1.89 (0.04)	1.95 (0.05)	1.91 (0.05)	1.9 (0.05)	1.94 (0.05)	1.89 (0.05)	1.87 (0.05)	1.81 (0.05)	<0.001	1.72 (0.05)	1.68 (0.04)	1.73 (0.05)	1.67 (0.05)	1.77 (0.05)	1.64 (0.05)	1.72 (0.06)	1.69 (0.05)	1.72 (0.05)	1.66 (0.05)	1.73 (0.06)	0.79	<0.001
Meat-eating occasions	1.12 (0.01)	1.1 (0.01)	1.07 (0.01)	1.1 (0.01)	1.1 (0.01)	1.1 (0.01)	1.12 (0.01)	1.12 (0.02)	1.11 (0.01)	1.08 (0.01)	1.08 (0.01)	<0.001	1.07 (0.01)	1.09 (0.01)	1.08 (0.01)	1.09 (0.02)	1.07 (0.01)	1.09 (0.01)	1.06 (0.01)	1.07 (0.01)	1.09 (0.01)	1.09 (0.02)	1.06 (0.01)	0.79	<0.001
Portion size (g)	97.59 (3.65)	82.08 (2.71)	93.39 (2.94)	85.64 (3.14)	81.07 (2.47)	81.02 (3.08)	84.2 (3.1)	79.08 (2.61)	85.95 (3.47)	80.55 (3.04)	74.74 (3.14)	<0.001	55.03 (2.53)	55 (2.4)	56.13 (2.34)	47.25 (2.06)	53.78 (2.31)	51.57 (2.21)	54.35 (2.54)	50.93 (2.06)	47.74 (2.38)	46.05 (2.22)	50.73 (2.98)	0.004	0.05
Per-capita consumption (g/day)	42.3 (1.78)	35.04 (1.59)	34.99 (1.77)	34.49 (1.55)	34.97 (1.74)	32.11 (1.63)	33.25 (1.68)	31 (1.54)	32.68 (1.87)	28.48 (1.48)	25.22 (1.56)	<0.001	18.3 (1.05)	17.39 (1.13)	19.56 (1.34)	14.81 (0.9)	18.72 (1.25)	16.5 (1.02)	17.67 (1.22)	16.77 (1.26)	17.1 (1.18)	15.11 (0.93)	17.16 (1.35)	0.11	<0.001
White meat
Proportion of meat consumers (%)	75.48 (1.91)	72.36 (2.1)	73.06 (2.04)	74.48 (1.9)	76.14 (2.02)	73.05 (2.13)	76.88 (1.91)	76.88 (2.03)	76.94 (1.99)	79.35 (1.88)	77.81 (1.98)	<0.001	79.62 (1.8)	81.73 (1.76)	82.21 (1.89)	83.25 (1.75)	81.6 (2)	83.19 (1.83)	83.57 (1.84)	81.56 (2.02)	85.34 (1.77)	85.93 (1.83)	83.79 (2.03)	<0.001	0.71
Meat-eating days	1.84 (0.04)	1.88 (0.05)	1.96 (0.05)	1.9 (0.05)	1.9 (0.05)	1.85 (0.05)	2.03 (0.05)	2.1 (0.06)	1.99 (0.06)	2 (0.05)	1.96 (0.05)	<0.001	1.93 (0.04)	1.9 (0.04)	1.93 (0.05)	2.07 (0.05)	1.93 (0.05)	2.03 (0.05)	2.05 (0.05)	2.08 (0.05)	2.02 (0.05)	2.03 (0.05)	2.08 (0.06)	<0.001	0.66
Meat-eating occasions	1.11 (0.02)	1.1 (0.02)	1.11 (0.01)	1.13 (0.02)	1.12 (0.01)	1.11 (0.01)	1.13 (0.01)	1.15 (0.02)	1.15 (0.02)	1.1 (0.01)	1.12 (0.02)	0.004	1.11 (0.01)	1.12 (0.02)	1.13 (0.01)	1.14 (0.02)	1.13 (0.02)	1.1 (0.01)	1.14 (0.02)	1.13 (0.01)	1.14 (0.01)	1.12 (0.01)	1.16 (0.02)	0.004	0.93
Portion size (g)	90.72 (3.09)	89.44 (3.09)	93.76 (3.02)	89.37 (2.47)	86.42 (2.48)	89.19 (3.26)	95.48 (3.42)	89.65 (2.38)	91.11 (2.41)	85.89 (2.73)	85.82 (2.96)	0.27	62.17 (2.16)	60.77 (1.76)	63.06 (1.96)	58.74 (2.05)	59.2 (2.23)	60.56 (1.93)	62.31 (2.26)	58.58 (1.87)	59.97 (2.15)	58.89 (2.03)	57.79 (2.11)	0.10	0.96
Per-capita consumption (g/day)	34.04 (1.66)	35.4 (3.19)	36.13 (1.82)	34.13 (1.52)	33.95 (1.55)	33.63 (1.88)	41.57 (2.12)	41.39 (2.13)	40.77 (2.32)	38.36 (2)	37.37 (2)	0.004	26.95 (1.39)	26.15 (1.16)	27.42 (1.33)	28.87 (1.4)	26.55 (1.44)	28.95 (1.39)	31.75 (1.84)	28.53 (1.42)	29.51 (1.42)	29.44 (1.39)	29.39 (1.65)	0.01	0.28
Data are from the National Diet and Nutrition Survey (n = 15,332). †P for trend is calculated from Poisson (days) and linear (proportion of consumers, daily occasions, and portion size) regression models across all survey years: 1 (2008/09) – 11 (2018/19). All values are displayed mean (Standard Error). Meat-eating days ranged from 0 to 4 days. P<0.05 denotes statistical significance. Confidence …

## Sheet: SI Table 4c
SI Table 4c. Change in meat-eating behaviours in the National Diet and Nutrition Survey, years 1-11 (2008/09 to 2018/19), by equivalised household income (1st, lowest; 2nd; 3rd, highest)
	1st tertile (lowest)												2nd tertile (middle)													3rd tertile (highest)
	2008/09	2009/10	2010/11	2011/12	2012/13	2013/14	2014/15	2015/16	2016/17	2017/18	2018/19	P for trend†	2008/09	2009/10	2010/11	2011/12	2012/13	2013/14	2014/15	2015/16	2016/17	2017/18	2018/19	P for trend†	P interaction	2008/09	2009/10	2010/11	2011/12	2012/13	2013/14	2014/15	2015/16	2016/17	2017/18	2018/19	P for trend†	P interaction
Total meat
Proportion of meat consumers (%)	96.5 (1.39)	95.93 (1.58)	97.3 (1.1)	96.08 (1.75)	96.55 (1.33)	92.36 (2.3)	95.28 (1.75)	94.41 (1.64)	93.35 (2.61)	94 (2.14)	93.28 (2.05)	<0.001	97.49 (1.15)	95.35 (1.62)	94.01 (1.64)	94.1 (1.85)	96.77 (1.3)	95.69 (1.66)	96.13 (1.14)	97.79 (0.89)	94.76 (1.63)	94.96 (1.59)	96.56 (1.44)	<0.001	0.44	96.48 (1.05)	97.3 (0.83)	93.86 (1.67)	94.72 (1.45)	95.66 (1.22)	96.32 (1.44)	93.26 (2.19)	96.14 (1.26)	91.33 (2.05)	91.68 (1.99)	93.83 (1.78)	<0.001	0.58
Meat-eating days	3.38 (0.07)	3.37 (0.06)	3.32 (0.06)	3.28 (0.06)	3.34 (0.06)	3.26 (0.07)	3.29 (0.07)	3.25 (0.08)	3.32 (0.06)	3.29 (0.08)	3.34 (0.06)	0.07	3.47 (0.06)	3.33 (0.06)	3.37 (0.06)	3.23 (0.07)	3.41 (0.07)	3.34 (0.07)	3.38 (0.05)	3.36 (0.07)	3.36 (0.07)	3.35 (0.07)	3.28 (0.08)	0.51	0.19	3.43 (0.05)	3.33 (0.06)	3.25 (0.07)	3.38 (0.06)	3.41 (0.06)	3.33 (0.06)	3.48 (0.06)	3.42 (0.06)	3.35 (0.07)	3.28 (0.07)	3.21 (0.07)	0.009	0.70
Meat-eating occasions	1.54 (0.03)	1.46 (0.03)	1.48 (0.03)	1.45 (0.03)	1.41 (0.03)	1.45 (0.04)	1.48 (0.03)	1.45 (0.03)	1.44 (0.04)	1.44 (0.03)	1.44 (0.03)	0.13	1.45 (0.03)	1.48 (0.04)	1.47 (0.03)	1.49 (0.03)	1.52 (0.03)	1.47 (0.03)	1.5 (0.03)	1.47 (0.04)	1.48 (0.03)	1.43 (0.03)	1.5 (0.03)	0.78	0.15	1.49 (0.03)	1.44 (0.03)	1.39 (0.03)	1.52 (0.03)	1.5 (0.03)	1.47 (0.03)	1.54 (0.03)	1.53 (0.03)	1.51 (0.03)	1.47 (0.03)	1.45 (0.03)	0.50	0.30
Portion size (g)	81.11 (3.43)	74.89 (2.41)	79.57 (2.95)	74.86 (2.35)	77.94 (2.52)	77.33 (2.89)	80.21 (2.82)	75.12 (2.94)	79.54 (3.05)	76.88 (3.67)	69.4 (2.31)	0.01	90.06 (3.81)	81.17 (2.89)	89.79 (3.07)	83.02 (2.61)	79.86 (2.51)	81.68 (2.59)	81.53 (2.9)	84.76 (3.23)	79.05 (2.55)	75.94 (2.18)	81.7 (3.06)	0.004	0.70	86.07 (2.02)	86.34 (2.52)	89.19 (2.85)	81.52 (2.71)	78.76 (2.35)	82.86 (2.91)	82.79 (2.85)	82.15 (2.43)	84.96 (3.01)	79.31 (2.68)	78.65 (2.78)	0.006	0.43
Per-capita consumption (g/day)	101.91 (4.52)	88.06 (3.77)	93.61 (4.01)	88.16 (4.7)	86.71 (3.34)	85.91 (5.4)	95.96 (5.44)	83.55 (4.79)	91.75 (6.87)	85.89 (5.17)	79.51 (4.04)	0.003	108.08 (4.36)	98.59 (7.97)	103.43 (4.27)	94.2 (4.14)	102.08 (5.16)	94.51 (4.25)	101.48 (5.09)	100.47 (5.53)	94.64 (5.3)	87.92 (4.09)	102.6 (6.32)	0.12	0.12	107.65 (4.02)	99.37 (3.86)	96.57 (4.62)	101.13 (4.34)	98.4 (4.33)	98.07 (3.83)	106.42 (5.55)	102.35 (3.82)	98.07 (4.81)	91.02 (4.92)	85.99 (4.24)	0.01	0.16
Processed meat
Proportion of meat consumers (%)	82.32 (2.75)	80.71 (3.01)	77.35 (3.44)	83.74 (2.87)	74.21 (3.39)	77.59 (3.43)	75.72 (3.09)	66.99 (3.69)	68.26 (3.82)	75.82 (3.5)	76 (3.27)	<0.001	81.85 (2.8)	79.23 (2.86)	77.06 (3.31)	78.17 (3.06)	84 (2.72)	78.26 (3.23)	77.05 (2.99)	74.86 (3.55)	78.53 (3.03)	71.92 (3.48)	79.64 (3.15)	<0.001	0.33	80.6 (2.66)	83.68 (2.33)	72 (3.27)	82.69 (2.4)	80.43 (2.79)	82.37 (2.79)	83.3 (2.9)	81.51 (2.69)	73.4 (3.28)	76.08 (3.09)	78.2 (2.92)	<0.001	0.59
Meat-eating days	2.18 (0.08)	2.24 (0.1)	2.14 (0.08)	2.14 (0.08)	2.15 (0.09)	2.15 (0.09)	2.09 (0.08)	2.29 (0.09)	2.09 (0.08)	2.25 (0.09)	2.06 (0.09)	0.09	2.25 (0.08)	2.16 (0.08)	2.28 (0.08)	2.15 (0.07)	2.21 (0.09)	2.26 (0.08)	2.29 (0.07)	2.12 (0.1)	2.21 (0.09)	2.07 (0.09)	2.26 (0.1)	0.15	0.52	2.23 (0.08)	2.16 (0.07)	2.15 (0.08)	2.15 (0.08)	2.19 (0.09)	2.24 (0.07)	2.3 (0.09)	2.14 (0.07)	2.36 (0.08)	2.17 (0.08)	2.08 (0.09)	0.46	0.27
Meat-eating occasions	1.21 (0.02)	1.18 (0.02)	1.24 (0.03)	1.18 (0.02)	1.16 (0.03)	1.18 (0.03)	1.2 (0.03)	1.21 (0.03)	1.19 (0.03)	1.21 (0.03)	1.23 (0.03)	0.06	1.16 (0.02)	1.21 (0.03)	1.25 (0.03)	1.19 (0.02)	1.21 (0.03)	1.21 (0.02)	1.24 (0.04)	1.15 (0.03)	1.22 (0.03)	1.2 (0.03)	1.22 (0.03)	0.30	0.32	1.21 (0.02)	1.17 (0.02)	1.18 (0.02)	1.19 (0.02)	1.23 (0.03)	1.26 (0.02)	1.23 (0.03)	1.2 (0.02)	1.21 (0.03)	1.15 (0.02)	1.18 (0.03)	0.26	0.29
Portion size (g)	65.7 (5.11)	61.68 (3.16)	64.42 (3.95)	57.34 (2.71)	62.6 (4.01)	59.54 (3.32)	57.61 (2.91)	52.38 (3.88)	51.85 (2.97)	54.77 (3.04)	51.76 (2.87)	0.01	66.25 (3.08)	60.65 (3.41)	63.12 (3.64)	66.16 (3.73)	62.24 (3.76)	59.22 (3.01)	54.79 (2.66)	59.04 (3.86)	55.89 (2.75)	48.41 (2.65)	56.17 (2.95)	<0.001	0.88	59.12 (2.87)	59.49 (3.27)	65.06 (2.99)	61.41 (3.28)	54.39 (2.71)	59.17 (3.29)	53.94 (3.17)	57.03 (2.79)	51.23 (2.96)	49.25 (2.53)	52.06 (2.97)	<0.001	0.84
Per-capita consumption (g/day)	35.64 (2.61)	33.21 (2.49)	32.18 (2.82)	31.41 (2.31)	27.49 (1.94)	31.25 (3.04)	29.11 (2.84)	25.51 (2.38)	22.27 (1.96)	29.71 (2.83)	26.01 (2.46)	0.006	36.2 (2.81)	31.12 (2.28)	36.3 (2.94)	31.61 (2.17)	34.69 (2.55)	31.89 (2.72)	30.33 (2.3)	27.02 (2.5)	29.88 (2.61)	22.55 (1.91)	33.69 (3.43)	0.004	0.54	32.54 (2.29)	32.08 (2.23)	29.61 (2.35)	32.39 (2.05)	30.07 (2.31)	34.6 (2.63)	32.69 (2.87)	27.86 (1.59)	27.33 (2.09)	24.26 (1.93)	26.68 (2.52)	0.003	0.37
Red meat
Proportion of meat consumers (%)	79.56 (3.07)	73.23 (3.54)	74.63 (3.38)	71.83 (3.35)	79.01 (2.98)	74.38 (3.42)	71.93 (3.26)	66.31 (3.57)	72.32 (3.42)	70.72 (3.76)	69.68 (3.43)	<0.001	83.11 (2.69)	75.97 (3.02)	69.84 (3.57)	79.13 (2.74)	77.16 (3.3)	77.5 (3.09)	73.27 (3.08)	73.81 (3.73)	74.49 (3.35)	69.95 (3.52)	69.32 (3.69)	<0.001	0.31	80.6 (2.56)	79.72 (2.38)	77.46 (2.98)	76.9 (2.76)	80.87 (2.62)	73.07 (3.25)	76.92 (3.16)	80.86 (2.62)	70.58 (3.28)	70.24 (3.29)	67.81 (3.48)	<0.001	0.38
Meat-eating days	1.99 (0.08)	1.9 (0.08)	1.84 (0.08)	1.77 (0.07)	1.94 (0.07)	1.71 (0.09)	1.83 (0.07)	1.96 (0.1)	1.78 (0.08)	1.7 (0.07)	1.82 (0.07)	0.007	1.88 (0.07)	1.95 (0.06)	1.82 (0.07)	1.85 (0.07)	2.04 (0.09)	1.85 (0.08)	1.84 (0.06)	1.94 (0.07)	1.9 (0.07)	1.84 (0.08)	1.91 (0.07)	0.05	0.27	1.97 (0.07)	1.89 (0.07)	1.81 (0.07)	1.87 (0.07)	1.86 (0.08)	1.91 (0.08)	2 (0.08)	1.84 (0.07)	1.98 (0.09)	1.96 (0.08)	1.7 (0.07)	0.004	0.46
Meat-eating occasions	1.13 (0.02)	1.11 (0.03)	1.1 (0.02)	1.08 (0.02)	1.1 (0.02)	1.06 (0.02)	1.1 (0.02)	1.1 (0.03)	1.11 (0.02)	1.09 (0.02)	1.07 (0.02)	0.07	1.09 (0.02)	1.08 (0.01)	1.07 (0.01)	1.08 (0.02)	1.15 (0.03)	1.07 (0.02)	1.14 (0.02)	1.1 (0.02)	1.07 (0.01)	1.07 (0.02)	1.11 (0.03)	0.03	0.71	1.1 (0.02)	1.08 (0.01)	1.06 (0.02)	1.12 (0.02)	1.07 (0.02)	1.12 (0.02)	1.12 (0.03)	1.13 (0.03)	1.11 (0.02)	1.08 (0.01)	1.05 (0.02)	0.001	0.99
Portion size (g)	75.8 (4.3)	63.87 (3.79)	75.81 (4.57)	71.83 (5.89)	70.46 (3.63)	73.05 (6.12)	83.69 (5.43)	72.66 (3.92)	73.26 (5.16)	66.94 (5.09)	67.38 (5.04)	0.002	93.85 (4.87)	78.7 (4.26)	92.98 (4.12)	77.17 (4.47)	80.54 (4.1)	76.38 (4.42)	72.33 (4.64)	70.46 (4.07)	75.86 (5.72)	77.44 (4.4)	72.93 (4.83)	<0.001	0.30	93.66 (3.99)	81.2 (3.73)	89.18 (4.76)	88.69 (5.45)	79.54 (3.92)	75.05 (4.01)	79.97 (4.91)	82.16 (4.37)	86.58 (5.94)	78.93 (4.85)	70.63 (5.26)	0.004	0.13
Per-capita consumption (g/day)	32.67 (2.46)	25.49 (2.23)	29.06 (2.64)	25.14 (2.53)	29.83 (2.6)	24.36 (2.6)	29.39 (2.35)	25.13 (2.7)	27.15 (2.86)	21.3 (2.03)	22.82 (2.12)	<0.001	39.72 (3.18)	32.45 (2.45)	32.08 (2.63)	31.16 (2.23)	36.35 (3.4)	29.52 (2.29)	27.71 (2.26)	29.1 (2.66)	29.09 (3.04)	25.69 (2.12)	28.22 (3.04)	<0.001	0.19	39.57 (2.53)	33.44 (2.25)	34.38 (2.82)	33.3 (2.28)	32.64 (2.59)	28.37 (2.09)	34.62 (2.93)	33.34 (2.28)	33.73 (3.09)	30.28 (2.66)	22.18 (2.2)	<0.001	0.10
White meat
Proportion of meat consumers (%)	78.01 (2.94)	70.38 (3.84)	77.1 (3.06)	77.74 (3.13)	73.43 (3.46)	72.47 (3.65)	76.61 (3.13)	75 (3.31)	81.09 (3.14)	81.58 (3.17)	78.64 (3.11)	<0.001	71.11 (3.28)	76.02 (2.91)	74.58 (3.09)	73.67 (3.13)	77.09 (3.3)	74.51 (3.28)	79.85 (2.65)	81.27 (3.04)	77.87 (3.03)	83.32 (2.68)	83.89 (2.62)	<0.001	0.32	79.54 (2.73)	74.45 (2.92)	72.26 (3.2)	76.5 (2.87)	79.9 (2.89)	80.49 (2.82)	79.8 (3.07)	79.77 (2.89)	78.1 (2.91)	78.14 (3.05)	79.51 (2.87)	<0.001	0.44
Meat-eating days	1.96 (0.07)	1.97 (0.08)	1.94 (0.08)	1.87 (0.08)	1.97 (0.07)	1.85 (0.08)	1.98 (0.09)	2.01 (0.1)	2.07 (0.09)	1.99 (0.08)	1.93 (0.08)	0.37	1.91 (0.08)	1.77 (0.07)	1.98 (0.08)	1.82 (0.06)	1.84 (0.09)	2.07 (0.08)	2.14 (0.07)	2.14 (0.11)	1.96 (0.1)	2.09 (0.1)	1.96 (0.08)	<0.001	0.06	1.84 (0.06)	1.93 (0.08)	1.87 (0.07)	2.07 (0.06)	1.93 (0.08)	1.82 (0.06)	1.98 (0.08)	2.14 (0.07)	1.96 (0.07)	1.98 (0.07)	2.04 (0.07)	0.01	0.61
Meat-eating occasions	1.11 (0.02)	1.1 (0.02)	1.13 (0.02)	1.13 (0.03)	1.11 (0.02)	1.07 (0.02)	1.15 (0.03)	1.15 (0.03)	1.16 (0.03)	1.09 (0.01)	1.14 (0.03)	0.39	1.09 (0.03)	1.14 (0.04)	1.08 (0.02)	1.14 (0.03)	1.14 (0.03)	1.12 (0.02)	1.14 (0.02)	1.13 (0.03)	1.16 (0.03)	1.12 (0.02)	1.11 (0.02)	<0.001	0.008	1.1 (0.02)	1.08 (0.01)	1.1 (0.02)	1.13 (0.02)	1.11 (0.02)	1.11 (0.02)	1.11 (0.02)	1.16 (0.02)	1.12 (0.02)	1.11 (0.02)	1.14 (0.02)	0.04	0.07
Portion size (g)	78.2 (4.23)	80.95 (3.96)	78.84 (4.4)	79.46 (3.41)	77.76 (3.41)	83.01 (6.79)	88.8 (7.22)	77.8 (3.72)	81.54 (3.87)	76.71 (4.88)	72.56 (4.41)	0.77	85.9 (5.52)	82.97 (5.61)	91.1 (5.14)	86.69 (4.36)	78.59 (3.63)	77.64 (3.69)	88.68 (4.29)	86.6 (3.79)	84 (4.1)	77.93 (3.39)	87.08 (5.32)	0.55	0.92	90.08 (3.78)	85.13 (3.51)	88.88 (4.27)	82.61 (3.68)	84.24 (4.19)	85.07 (4.04)	88.77 (4.4)	82.76 (3.15)	86.55 (3.56)	86.67 (4.14)	78.27 (3.55)	0.18	0.71
Per-capita consumption (g/day)	33.6 (2.72)	29.35 (2.54)	32.37 (2.98)	31.6 (2.46)	29.39 (2.03)	30.3 (3.57)	37.46 (3.46)	32.91 (2.78)	42.33 (4.88)	34.89 (3.15)	30.68 (2.47)	0.44	32.16 (3.24)	35.01 (7.42)	35.05 (2.92)	31.44 (2.35)	31.03 (2.6)	33.1 (2.71)	43.44 (3.67)	44.35 (4.91)	35.66 (2.99)	39.68 (3.51)	40.69 (3.65)	0.03	0.32	35.54 (2.09)	33.85 (2.59)	32.57 (2.54)	35.44 (2.25)	35.69 (2.5)	35.1 (2.52)	39.11 (3)	41.16 (2.64)	37.01 (2.55)	36.48 (2.83)	37.13 (2.79)	0.07	0.80
Data are from the National Diet and Nutrition Survey (n = 15,332). †P for trend is calculated from Poisson (days) and linear (proportion of consumers, daily occasions, and portion size) regression models across all survey years: 1 (2008/09) – 11 (2018/19). All values are displayed mean (Standard Error). Meat-eating days ranged from 0 to 4 days. P<0.05 denotes statistical significance. Confidence …

## Sheet: SI Table 5
SI Table 5. Decomposition of meat-eating behaviours in the National Diet and Nutrition Survey rolling programme, change from year 1 (2008/09) to year 11 (2018/19).
	Absolute change (grams per capita/day)					Percent contribution to absolute change
	Total Change	Proportion	Days	Occasions	Portion Size	% Proportion	% Days	% Occasions	% Portion size
Main analysis
Total meat	-17.5305	-3.03214	-4.28303	-1.14121	-9.07413	0.172964	0.244319	0.0650983	0.51762
Processed meat	-6.83802	-2.49714	-0.666158	0.567121	-4.24184	0.365185	0.0974197	-0.0829365	0.620331
Red meat	-13.8349	-4.77908	-2.40294	-1.02	-5.63293	0.345435	0.173686	0.073726	0.407152
White meat	3.14246	1.18941	2.19495	0.377642	-0.61955	0.378498	0.698483	0.120174	-0.197155
Men
Total meat	-18.1503	-5.18179	-1.99358	1.62585	-12.6008	0.285493	0.109837	-0.0895768	0.694247
Processed meat	-7.44784	-2.30329	-0.695942	2.01251	-6.46112	0.309256	0.0934421	-0.270214	0.867516
Red meat	-17.5365	-5.47337	-2.48939	-1.45231	-8.12139	0.312114	0.141955	0.0828168	0.463114
White meat	6.83399	1.45654	4.98501	0.0683685	0.32407	0.213132	0.729444	0.0100042	0.0474203
Women
Total meat	-16.8743	-1.46771	-5.6387	-3.27487	-6.49304	0.0869791	0.334158	0.194074	0.384788
Processed meat	-6.24006	-2.4009	-0.642798	-0.506177	-2.69019	0.384756	0.103011	0.0811173	0.431115
Red meat	-10.4422	-4.14796	-2.27852	-0.666574	-3.34915	0.397231	0.218203	0.0638346	0.320732
White meat	-0.192054	0.967503	0.101337	0.495867	-1.75676	-5.03767	-0.527648	-2.58192	9.14723
Adults
Total meat	-20.8825	-3.96594	-5.29333	-1.58439	-10.0389	0.189917	0.253481	0.0758717	0.480731
Processed meat	-7.13317	-2.84106	-0.688945	0.927914	-4.53108	0.398288	0.0965832	-0.130084	0.635213
Red meat	-17.0767	-6.30757	-3.18388	-1.31026	-6.275	0.369367	0.186446	0.0767277	0.36746
White meat	3.32733	1.08285	2.19037	0.0961426	-0.0420345	0.325441	0.658298	0.0288948	-0.0126331
Children
Total meat	-4.38791	-0.200436	-1.29695	0.0173323	-2.90785	0.0456792	0.295575	-0.00395001	0.662696
Processed meat	-5.68287	-1.27472	-0.678109	-0.618265	-3.11178	0.224309	0.119325	0.108794	0.547572
Red meat	-1.14969	-0.557345	0.102395	-0.025871	-0.668872	0.484777	-0.0890629	0.0225025	0.581783
White meat	2.44466	1.43759	2.06449	1.11415	-2.17157	0.588054	0.844492	0.455748	-0.888294
Income tertile 1 (lowest)
Total meat	-22.4047	-3.05367	-0.915608	-6.14765	-12.2878	0.136296	0.0408667	0.274391	0.548447
Processed meat	-9.63154	-2.43897	-1.778	0.136093	-5.55067	0.253227	0.184602	-0.0141299	0.576301
Red meat	-9.85096	-3.63867	-2.35652	-1.08749	-2.76828	0.369372	0.239217	0.110394	0.281016
White meat	-2.92225	0.256199	-0.485215	0.954251	-3.64748	-0.087672	0.166042	-0.326547	1.24818
Income tertile 2
Total meat	-5.48124	-1.01477	-6.02676	5.60502	-4.04473	0.185136	1.09952	-1.02258	0.737923
Processed meat	-2.51622	-0.954026	0.0711434	2.10708	-3.74042	0.37915	-0.0282739	-0.837397	1.48652
Red meat	-11.5003	-6.10256	0.544271	0.780515	-6.72257	0.530641	-0.0473265	-0.0678688	0.584554
White meat	8.53533	5.99199	0.968709	-1.03864	2.61328	0.702022	0.113494	-0.121687	0.306172
Income tertile 3 (highest)
Total meat	-21.6622	-2.68261	-6.60453	-2.55025	-9.82482	0.123838	0.304887	0.117728	0.453547
Processed meat	-5.85828	-0.890786	-1.97198	-0.0978675	-2.89764	0.152056	0.336615	0.0167058	0.494623
Red meat	-17.3906	-5.19181	-4.45554	-1.41692	-6.32634	0.298541	0.256204	0.0814762	0.363779
White meat	1.58668	-0.0132988	3.60503	1.36919	-3.37425	-0.00838156	2.27207	0.862933	-2.12662
Data are from the National Diet and Nutrition Survey (n = 15,332). All values for absolute change are reported as per capita survey-weighted average grams/day over the 4-day food diary period. Note: each meat type is analysed as a separate population (e.g., ‘processed meat consumers’, ‘red meat consumers’, etc.).
